# Supplementary material for: Live imaging of wound angiogenesis reveals macrophage orchestrated vessel sprouting and regression
Source: EMBO J. 2018 Jun 4;37(13):e97786. doi: 10.15252/embj.201797786 (PMC6028026; doi:10.15252/embj.201797786)
Supplement: Supplementary file 3 — Movie EV2 [file EMBJ-37-e97786-s003.zip]

Archive with 4 entries (3 files):
- Movie_2_legend.docx
- Movie_2.avi
- __MACOSX/
- __MACOSX/._Movie_2_legend.docx
