# Supplementary material for: Live imaging of wound angiogenesis reveals macrophage orchestrated vessel sprouting and regression
Source: EMBO J. 2018 Jun 4;37(13):e97786. doi: 10.15252/embj.201797786 (PMC6028026; doi:10.15252/embj.201797786)
Supplement: Supplementary file 10 — Movie EV9 [file EMBJ-37-e97786-s010.zip]

Archive with 4 entries (3 files):
- Movie_9_legend.docx
- Movie_9.avi
- __MACOSX/
- __MACOSX/._Movie_9_legend.docx
